# Supplementary material for: An atlas of personality, emotion and behaviour
Source: PLoS One. 2020 Jan 21;15(1):e0227877. doi: 10.1371/journal.pone.0227877 (PMC6974095; doi:10.1371/journal.pone.0227877)
Supplement: S1 File — Pool of antonymic word pairs. Groups of 12 may be selected to form a questionnaire based on the atlas. (XLSX) [file pone.0227877.s003.xlsx]

## Sheet: Sheet1
left	L_Affiliation	L_Dominance	right	R_Affiliation	R_Dominance	Category
darkness	-2	-2	radiance	2	2	emotion
depression	-2	-2	euphoria	2	2	emotion
despair	-2	-2	hope	2	2	emotion
despondency	-2	-2	jubilation	2	2	emotion
doom_and_gloom	-2	-2	merriment	2	2	emotion
dread	-2	-2	relish	2	2	emotion
emptiness	-2	-2	fullness	2	2	emotion
failure	-2	-2	triumph	2	2	emotion
gloom	-2	-2	exuberance	2	2	emotion
gloom	-2	-2	exultation	2	2	emotion
hell	-2	-2	paradise	2	2	emotion
melancholy	-2	-2	ecstasy	2	2	emotion
melancholy	-2	-2	elatedness	2	2	emotion
melancholy	-2	-2	elation	2	2	emotion
melancholy	-2	-2	exhilaration	2	2	emotion
melancholy	-2	-2	rapture	2	2	emotion
pessimism	-2	-2	optimism	2	2	emotion
ruin	-2	-2	triumph	2	2	emotion
woe	-2	-2	ecstasy	2	2	emotion
woe	-2	-2	elatedness	2	2	emotion
woe	-2	-2	elation	2	2	emotion
woe	-2	-2	exhilaration	2	2	emotion
woe	-2	-2	rapture	2	2	emotion
bleak	-2	-2	hopeful	2	2	personality
despondent	-2	-2	hopeful	2	2	personality
dismal	-2	-2	marvellous	2	2	personality
dismal	-2	-2	wonderful	2	2	personality
hopeless	-2	-2	hopeful	2	2	personality
negative	-2	-2	positive	2	2	personality
pessimist	-2	-2	optimist	2	2	personality
undesired	-2	-2	desired	2	2	personality
unfulfilled	-2	-2	fulfilled	2	2	personality
wretched	-2	-2	excellent	2	2	personality
glare	-2	-1	smile	2	1	behaviour
lament	-2	-1	rejoice	2	1	behaviour
mourn	-2	-1	rejoice	2	1	behaviour
anguish	-2	-1	happiness	2	1	emotion
cheerlessness	-2	-1	cheerfulness	2	1	emotion
dejection	-2	-1	happiness	2	1	emotion
doldrums	-2	-1	happiness	2	1	emotion
grief	-2	-1	joy	2	1	emotion
joylessness	-2	-1	joyfulness	2	1	emotion
misery	-2	-1	bliss	2	1	emotion
sorrow	-2	-1	joy	2	1	emotion
unhappiness	-2	-1	happiness	2	1	emotion
blue	-2	-1	cheerful	2	1	personality
cheerless	-2	-1	cheerful	2	1	personality
defeated	-2	-1	undefeated	2	1	personality
dejected	-2	-1	happy	2	1	personality
depressed	-2	-1	buoyant	2	1	personality
displeased	-2	-1	pleased	2	1	personality
downbeat	-2	-1	upbeat	2	1	personality
downcast	-2	-1	jubilant	2	1	personality
forlorn	-2	-1	happy	2	1	personality
heartbroken	-2	-1	delighted	2	1	personality
joyless	-2	-1	joyful	2	1	personality
mirthless	-2	-1	mirthful	2	1	personality
miserable	-2	-1	sunny	2	1	personality
mournful	-2	-1	joyful	2	1	personality
sad	-2	-1	happy	2	1	personality
sorrowful	-2	-1	cheerful	2	1	personality
sorry	-2	-1	glad	2	1	personality
unappreciated	-2	-1	appreciated	2	1	personality
uncheerful	-2	-1	cheerful	2	1	personality
ungratified	-2	-1	gratified	2	1	personality
unhappy	-2	-1	happy	2	1	personality
unsmiling	-2	-1	smiling	2	1	personality
disengagement	-2	0	engagement	2	0	behaviour
disunion	-2	0	union	2	0	behaviour
disunite	-2	0	unify	2	0	behaviour
divide	-2	0	unite	2	0	behaviour
divorce	-2	0	marry	2	0	behaviour
isolate	-2	0	integrate	2	0	behaviour
non-involvement	-2	0	involvement	2	0	behaviour
separate	-2	0	connect	2	0	behaviour
separate	-2	0	join	2	0	behaviour
separate	-2	0	link	2	0	behaviour
separate	-2	0	unite	2	0	behaviour
separation	-2	0	unification	2	0	behaviour
split	-2	0	unite	2	0	behaviour
chaos	-2	0	order	2	0	emotion
confusion	-2	0	order	2	0	emotion
disaccord	-2	0	accord	2	0	emotion
disaffiliation	-2	0	affiliation	2	0	emotion
disassociation	-2	0	association	2	0	emotion
disconnection	-2	0	connection	2	0	emotion
disfellowship	-2	0	fellowship	2	0	emotion
disharmony	-2	0	harmony	2	0	emotion
disintegration	-2	0	integration	2	0	emotion
disorder	-2	0	order	2	0	emotion
distrust	-2	0	trust	2	0	emotion
disunity	-2	0	unity	2	0	emotion
folly	-2	0	wisdom	2	0	emotion
foolishness	-2	0	wisdom	2	0	emotion
incompatibility	-2	0	compatibility	2	0	emotion
incongruity	-2	0	congruity	2	0	emotion
inhospitality	-2	0	hospitality	2	0	emotion
insanity	-2	0	sanity	2	0	emotion
insensibility	-2	0	sensibility	2	0	emotion
irrationality	-2	0	rationality	2	0	emotion
irresponsibility	-2	0	responsibility	2	0	emotion
mindlessness	-2	0	mindfulness	2	0	emotion
non-alignment	-2	0	alignment	2	0	emotion
uncooperativeness	-2	0	cooperativeness	2	0	emotion
unfairness	-2	0	fairness	2	0	emotion
unjustness	-2	0	justness	2	0	emotion
unresponsiveness	-2	0	responsiveness	2	0	emotion
absurd	-2	0	sensible	2	0	personality
crazy	-2	0	sensible	2	0	personality
disconnected	-2	0	connected	2	0	personality
disharmonious	-2	0	harmonious	2	0	personality
disintegrative	-2	0	integrative	2	0	personality
dislikeable	-2	0	likeable	2	0	personality
distrustful	-2	0	trustful	2	0	personality
disunited	-2	0	united	2	0	personality
divided	-2	0	unanimous	2	0	personality
foolish	-2	0	sensible	2	0	personality
inapt	-2	0	apt	2	0	personality
incompatible	-2	0	compatible	2	0	personality
incongruous	-2	0	congruous	2	0	personality
inconstant	-2	0	constant	2	0	personality
incoordinated	-2	0	coordinated	2	0	personality
individual	-2	0	cooperative	2	0	personality
inequitable	-2	0	equitable	2	0	personality
injudicious	-2	0	judicious	2	0	personality
insane	-2	0	sensible	2	0	personality
insincere	-2	0	sincere	2	0	personality
introvert	-2	0	extrovert	2	0	personality
introverted	-2	0	extroverted	2	0	personality
irrational	-2	0	rational	2	0	personality
mad	-2	0	sensible	2	0	personality
mindless	-2	0	mindful	2	0	personality
non-aligned	-2	0	aligned	2	0	personality
reclusive	-2	0	gregarious	2	0	personality
solitary	-2	0	sociable	2	0	personality
uncommitted	-2	0	committed	2	0	personality
unconnected	-2	0	connected	2	0	personality
uncooperative	-2	0	cooperative	2	0	personality
uncoordinated	-2	0	coordinated	2	0	personality
undemonstrative	-2	0	demonstrative	2	0	personality
unemotional	-2	0	emotional	2	0	personality
unengaged	-2	0	engaged	2	0	personality
unfair	-2	0	fair	2	0	personality
unfair	-2	0	just	2	0	personality
unharmonious	-2	0	harmonious	2	0	personality
unhinged	-2	0	sane	2	0	personality
unintelligible	-2	0	intelligible	2	0	personality
uninvolved	-2	0	involved	2	0	personality
unjust	-2	0	just	2	0	personality
unlikeable	-2	0	likeable	2	0	personality
unmindful	-2	0	mindful	2	0	personality
unromantic	-2	0	romantic	2	0	personality
unsociable	-2	0	sociable	2	0	personality
unsocial	-2	0	social	2	0	personality
unsophisticated	-2	0	sophisticated	2	0	personality
unsportsmanlike	-2	0	sportsmanlike	2	0	personality
untrusting	-2	0	trusting	2	0	personality
untruthful	-2	0	truthful	2	0	personality
unwise	-2	0	wise	2	0	personality
withdrawn	-2	0	outgoing	2	0	personality
alienate	-2	1	reconcile	2	-1	behaviour
clash	-2	1	harmonize	2	-1	behaviour
depreciate	-2	1	appreciate	2	-1	behaviour
diminish	-2	1	boost	2	-1	behaviour
dishonour	-2	1	honour	2	-1	behaviour
disregard	-2	1	regard	2	-1	behaviour
disrespect	-2	1	respect	2	-1	behaviour
estrange	-2	1	reconcile	2	-1	behaviour
exclude	-2	1	embrace	2	-1	behaviour
frighten	-2	1	reassure	2	-1	behaviour
obstruct	-2	1	help	2	-1	behaviour
oppose	-2	1	promote	2	-1	behaviour
reproach	-2	1	credit	2	-1	behaviour
scare	-2	1	reassure	2	-1	behaviour
scorn	-2	1	respect	2	-1	behaviour
alienation	-2	1	reconciliation	2	-1	emotion
disagreeableness	-2	1	agreeableness	2	-1	emotion
discourteousness	-2	1	courteousness	2	-1	emotion
disdain	-2	1	admiration	2	-1	emotion
dislike	-2	1	like	2	-1	emotion
disloyalty	-2	1	loyalty	2	-1	emotion
faithlessness	-2	1	faithfulness	2	-1	emotion
illiberalism	-2	1	liberalism	2	-1	emotion
indecency	-2	1	decency	2	-1	emotion
insensitivity	-2	1	sensitivity	2	-1	emotion
intolerance	-2	1	tolerance	2	-1	emotion
offensiveness	-2	1	inoffensiveness	2	-1	emotion
ungraciousness	-2	1	graciousness	2	-1	emotion
ungratefulness	-2	1	gratefulness	2	-1	emotion
unscrupulousness	1	0	scrupulousness	-1	0	emotion
unwelcome	-2	1	welcome	2	-1	emotion
disagreeable	-2	1	agreeable	2	-1	personality
disagreeable	-2	1	amiable	2	-1	personality
disagreeable	-2	1	pleasant	2	-1	personality
discourteous	-2	1	courteous	2	-1	personality
dishonourable	-2	1	honourable	2	-1	personality
disloyal	-2	1	loyal	2	-1	personality
disrespectful	-2	1	polite	2	-1	personality
disrespectful	-2	1	respectful	2	-1	personality
distasteful	-2	1	tasteful	2	-1	personality
hostile	-2	1	warm	2	-1	personality
illiberal	-2	1	liberal	2	-1	personality
inappropriate	-2	1	appropriate	2	-1	personality
inhospitable	-2	1	hospitable	2	-1	personality
insular	-2	1	tolerant	2	-1	personality
intolerant	-2	1	tolerant	2	-1	personality
narrow-minded	-2	1	tolerant	2	-1	personality
nasty	-2	1	nice	2	-1	personality
noxious	-2	1	innoxious	2	-1	personality
obnoxious	-2	1	innocuous	2	-1	personality
offensive	-2	1	inoffensive	2	-1	personality
prejudiced	-2	1	unprejudiced	2	-1	personality
rude	-2	1	courteous	2	-1	personality
rude	-2	1	polite	2	-1	personality
sectarian	-2	1	liberal	2	-1	personality
sectarian	-2	1	nonsectarian	2	-1	personality
sectarian	-2	1	tolerant	2	-1	personality
tasteless	-2	1	tasteful	2	-1	personality
thankless	-2	1	thankful	2	-1	personality
treacherous	-2	1	faithful	2	-1	personality
treacherous	-2	1	loyal	2	-1	personality
unaffectionate	-2	1	affectionate	2	-1	personality
unamiable	-2	1	amiable	2	-1	personality
unappreciative	-2	1	appreciative	2	-1	personality
uncivil	-2	1	civil	2	-1	personality
uncivilised	-2	1	civilised	2	-1	personality
uncivilized	-2	1	civilized	2	-1	personality
uncomplimentary	-2	1	complimentary	2	-1	personality
uncongenial	-2	1	congenial	2	-1	personality
uncouth	-2	1	couth	2	-1	personality
uncultivated	-2	1	cultivated	2	-1	personality
uncultured	-2	1	cultured	2	-1	personality
undependable	-2	1	dependable	2	-1	personality
unforgiving	-2	1	forgiving	2	-1	personality
ungracious	-2	1	gracious	2	-1	personality
ungrateful	-2	1	grateful	2	-1	personality
unpersonable	-2	1	personable	2	-1	personality
unpleasant	-2	1	congenial	2	-1	personality
unpleasant	-2	1	nice	2	-1	personality
unpleasant	-2	1	pleasant	2	-1	personality
unpolished	-2	1	polished	2	-1	personality
unprincipled	-2	1	principled	2	-1	personality
unrefined	-2	1	refined	2	-1	personality
unreliable	-2	1	reliable	2	-1	personality
unsupportive	-2	1	supportive	2	-1	personality
unthankful	-2	1	thankful	2	-1	personality
untrustworthy	-2	1	trustworthy	2	-1	personality
vulgar	-2	1	tasteful	2	-1	personality
condemn	-2	2	commend	2	-2	behaviour
condemn	-2	2	praise	2	-2	behaviour
criticize	-2	2	praise	2	-2	behaviour
damage	-2	2	repair	2	-2	behaviour
deprecate	-2	2	praise	2	-2	behaviour
detest	-2	2	adore	2	-2	behaviour
disparage	-2	2	exalt	2	-2	behaviour
dispraise	-2	2	praise	2	-2	behaviour
ill-treat	-2	2	pamper	2	-2	behaviour
loathe	-2	2	adore	2	-2	behaviour
loathe	-2	2	worship	2	-2	behaviour
barbarity	-2	2	benevolence	2	-2	emotion
callousness	-2	2	tenderness	2	-2	emotion
cruelty	-2	2	compassion	2	-2	emotion
cruelty	-2	2	humanity	2	-2	emotion
harmfulness	-2	2	harmlessness	2	-2	emotion
hate	-2	2	love	2	-2	emotion
hatred	-2	2	devotion	2	-2	emotion
hatred	-2	2	fondness	2	-2	emotion
illegality	-2	2	legality	2	-2	emotion
inhumanity	-2	2	mercy	2	-2	emotion
inhumanness	-2	2	humanness	2	-2	emotion
lawlessness	-2	2	lawfulness	2	-2	emotion
mercilessness	-2	2	mercifulness	2	-2	emotion
treachery	-2	2	allegiance	2	-2	emotion
treason	-2	2	allegiance	2	-2	emotion
uncharitableness	-2	2	charitableness	2	-2	emotion
unkindness	-2	2	kindness	2	-2	emotion
violence	-2	2	mildness	2	-2	emotion
barbaric	-2	2	benevolent	2	-2	personality
brutal	-2	2	humane	2	-2	personality
corrupt	-2	2	incorrupt	2	-2	personality
corruptible	-2	2	incorruptible	2	-2	personality
cruel	-2	2	humane	2	-2	personality
dangerous	-2	2	safe	2	-2	personality
demoniac	-2	2	angelic	2	-2	personality
evil	-2	2	virtuous	2	-2	personality
ferocious	-2	2	gentle	2	-2	personality
fierce	-2	2	gentle	2	-2	personality
hard	-2	2	soft	2	-2	personality
hard-hearted	-2	2	tender	2	-2	personality
harmful	-2	2	harmless	2	-2	personality
illegal	-2	2	legal	2	-2	personality
inhuman	-2	2	humane	2	-2	personality
inhumane	-2	2	humane	2	-2	personality
insensitive	-2	2	sensitive	2	-2	personality
irreverent	-2	2	reverent	2	-2	personality
lawless	-2	2	lawful	2	-2	personality
merciless	-2	2	merciful	2	-2	personality
non-indulgent	-2	2	indulgent	2	-2	personality
reckless	-2	2	safe	2	-2	personality
ruthless	-2	2	compassionate	2	-2	personality
savage	-2	2	gentle	2	-2	personality
scathing	-2	2	mild	2	-2	personality
severe	-2	2	mild	2	-2	personality
sinful	-2	2	sinless	2	-2	personality
tough	-2	2	sensitive	2	-2	personality
tough	-2	2	tender	2	-2	personality
toxic	-2	2	non-toxic	2	-2	personality
uncaring	-2	2	caring	2	-2	personality
uncharitable	-2	2	charitable	2	-2	personality
uncompassionate	-2	2	compassionate	2	-2	personality
unconscionable	-2	2	conscionable	2	-2	personality
unempathic	-2	2	empathic	2	-2	personality
unfaithful	-2	2	devoted	2	-2	personality
unfeeling	-2	2	sympathetic	2	-2	personality
unkind	-2	2	kind	2	-2	personality
unkind	-2	2	kindly	2	-2	personality
unkindly	-2	2	kindly	2	-2	personality
unlawful	-2	2	lawful	2	-2	personality
unloving	-2	2	loving	2	-2	personality
unrighteous	-2	2	righteous	2	-2	personality
unsafe	-2	2	safe	2	-2	personality
unsympathetic	-2	2	sympathetic	2	-2	personality
unvirtuous	-2	2	virtuous	2	-2	personality
vicious	-2	2	benevolent	2	-2	personality
violent	-2	2	non-violent	2	-2	personality
wicked	-2	2	virtuous	2	-2	personality
retreat	-1	-2	advance	1	2	behaviour
cowardice	-1	-2	bravery	1	2	emotion
cowardice	-1	-2	courage	1	2	emotion
cowardice	-1	-2	gallantry	1	2	emotion
cowardice	-1	-2	prowess	1	2	emotion
cowardliness	-1	-2	heroism	1	2	emotion
cravenness	-1	-2	courageousness	1	2	emotion
cravenness	-1	-2	daringness	1	2	emotion
cravenness	-1	-2	dauntlessness	1	2	emotion
cravenness	-1	-2	doughtiness	1	2	emotion
cravenness	-1	-2	greatheartedness	1	2	emotion
cravenness	-1	-2	gutsiness	1	2	emotion
cravenness	-1	-2	intestinal fortitude	1	2	emotion
cravenness	-1	-2	intrepidity	1	2	emotion
cravenness	-1	-2	intrepidness	1	2	emotion
cravenness	-1	-2	moxie	1	2	emotion
cravenness	-1	-2	stoutness	1	2	emotion
cravenness	-1	-2	valor	1	2	emotion
dastardliness	-1	-2	courageousness	1	2	emotion
dastardliness	-1	-2	daringness	1	2	emotion
dastardliness	-1	-2	dauntlessness	1	2	emotion
dastardliness	-1	-2	doughtiness	1	2	emotion
dastardliness	-1	-2	greatheartedness	1	2	emotion
dastardliness	-1	-2	gutsiness	1	2	emotion
dastardliness	-1	-2	intestinal fortitude	1	2	emotion
dastardliness	-1	-2	intrepidity	1	2	emotion
dastardliness	-1	-2	intrepidness	1	2	emotion
dastardliness	-1	-2	moxie	1	2	emotion
dastardliness	-1	-2	stoutness	1	2	emotion
dastardliness	-1	-2	valor	1	2	emotion
debilitation	-1	-2	hardiness	1	2	emotion
debility	-1	-2	hardiness	1	2	emotion
dependence	-1	-2	independence	1	2	emotion
enfeeblement	-1	-2	hardiness	1	2	emotion
faint-heartedness	-1	-2	fortitude	1	2	emotion
faintheartedness	-1	-2	boldness	1	2	emotion
faintness	-1	-2	hardiness	1	2	emotion
fearfulness	-1	-2	fearlessness	1	2	emotion
feebleness	-1	-2	hardiness	1	2	emotion
fragility	-1	-2	hardiness	1	2	emotion
fragility	-1	-2	resilience	1	2	emotion
frailness	-1	-2	backbone	1	2	emotion
frailness	-1	-2	fortitude	1	2	emotion
frailness	-1	-2	hardiness	1	2	emotion
frailness	-1	-2	mettle	1	2	emotion
frailness	-1	-2	moxie	1	2	emotion
frailness	-1	-2	resoluteness	1	2	emotion
frailness	-1	-2	toughness	1	2	emotion
frailty	-1	-2	strength	1	2	emotion
gutlessness	-1	-2	courageousness	1	2	emotion
gutlessness	-1	-2	dauntlessness	1	2	emotion
gutlessness	-1	-2	doughtiness	1	2	emotion
gutlessness	-1	-2	greatheartedness	1	2	emotion
gutlessness	-1	-2	intrepidity	1	2	emotion
gutlessness	-1	-2	intrepidness	1	2	emotion
gutlessness	-1	-2	stoutness	1	2	emotion
gutlessness	-1	-2	valor	1	2	emotion
infirmity	-1	-2	hardiness	1	2	emotion
languidness	-1	-2	hardiness	1	2	emotion
poltroonery	-1	-2	courageousness	1	2	emotion
poltroonery	-1	-2	daringness	1	2	emotion
poltroonery	-1	-2	dauntlessness	1	2	emotion
poltroonery	-1	-2	doughtiness	1	2	emotion
poltroonery	-1	-2	greatheartedness	1	2	emotion
poltroonery	-1	-2	gutsiness	1	2	emotion
poltroonery	-1	-2	intestinal fortitude	1	2	emotion
poltroonery	-1	-2	intrepidity	1	2	emotion
poltroonery	-1	-2	intrepidness	1	2	emotion
poltroonery	-1	-2	moxie	1	2	emotion
poltroonery	-1	-2	stoutness	1	2	emotion
poltroonery	-1	-2	valor	1	2	emotion
spinelessness	-1	-2	backbone	1	2	emotion
spinelessness	-1	-2	courageousness	1	2	emotion
spinelessness	-1	-2	daringness	1	2	emotion
spinelessness	-1	-2	dauntlessness	1	2	emotion
spinelessness	-1	-2	doughtiness	1	2	emotion
spinelessness	-1	-2	fortitude	1	2	emotion
spinelessness	-1	-2	greatheartedness	1	2	emotion
spinelessness	-1	-2	grit	1	2	emotion
spinelessness	-1	-2	grittiness	1	2	emotion
spinelessness	-1	-2	gutsiness	1	2	emotion
spinelessness	-1	-2	intestinal fortitude	1	2	emotion
spinelessness	-1	-2	intrepidity	1	2	emotion
spinelessness	-1	-2	intrepidness	1	2	emotion
spinelessness	-1	-2	mettle	1	2	emotion
spinelessness	-1	-2	moxie	1	2	emotion
spinelessness	-1	-2	pluck	1	2	emotion
spinelessness	-1	-2	resoluteness	1	2	emotion
spinelessness	-1	-2	spunk	1	2	emotion
spinelessness	-1	-2	stoutness	1	2	emotion
spinelessness	-1	-2	toughness	1	2	emotion
spinelessness	-1	-2	valor	1	2	emotion
timidity	-1	-2	boldness	1	2	emotion
unnerve	-1	-2	nerve	1	2	emotion
unprofessionalism	-1	-2	professionalism	1	2	emotion
unworthiness	-1	-2	worthiness	1	2	emotion
weakness	-1	-2	strength	1	2	emotion
wishy-washiness	-1	-2	backbone	1	2	emotion
wishy-washiness	-1	-2	fortitude	1	2	emotion
wishy-washiness	-1	-2	mettle	1	2	emotion
wishy-washiness	-1	-2	moxie	1	2	emotion
wishy-washiness	-1	-2	resoluteness	1	2	emotion
wishy-washiness	-1	-2	toughness	1	2	emotion
afraid	-1	-2	unafraid	1	2	personality
beaten	-1	-2	unbeaten	1	2	personality
beaten	-1	-2	victorious	1	2	personality
chicken	-1	-2	daring	1	2	personality
chicken	-1	-2	dauntless	1	2	personality
chicken	-1	-2	doughty	1	2	personality
chicken	-1	-2	greathearted	1	2	personality
chicken	-1	-2	lionhearted	1	2	personality
chicken	-1	-2	stalwart	1	2	personality
chicken	-1	-2	stouthearted	1	2	personality
chicken	-1	-2	valorous	1	2	personality
coward	-1	-2	dauntless	1	2	personality
coward	-1	-2	doughty	1	2	personality
coward	-1	-2	greathearted	1	2	personality
coward	-1	-2	lionhearted	1	2	personality
coward	-1	-2	stalwart	1	2	personality
coward	-1	-2	stouthearted	1	2	personality
coward	-1	-2	valorous	1	2	personality
cowardly	-1	-2	courageous	1	2	personality
cowardly	-1	-2	gallant	1	2	personality
cowardly	-1	-2	valiant	1	2	personality
craven	-1	-2	daring	1	2	personality
craven	-1	-2	dauntless	1	2	personality
craven	-1	-2	doughty	1	2	personality
craven	-1	-2	greathearted	1	2	personality
craven	-1	-2	lionhearted	1	2	personality
craven	-1	-2	stalwart	1	2	personality
craven	-1	-2	stouthearted	1	2	personality
craven	-1	-2	valorous	1	2	personality
daunted	-1	-2	undaunted	1	2	personality
dependent	-1	-2	independent	1	2	personality
faltering	-1	-2	unfaltering	1	2	personality
fearful	-1	-2	brave	1	2	personality
fearful	-1	-2	fearless	1	2	personality
fearful	-1	-2	intrepid	1	2	personality
feeble	-1	-2	stout	1	2	personality
flinching	-1	-2	unflinching	1	2	personality
frightened	-1	-2	unfrightened	1	2	personality
gutless	-1	-2	gutsy	1	2	personality
helpless	-1	-2	influential	1	2	personality
impecunious	-1	-2	opulent	1	2	personality
impecunious	-1	-2	well-to-do	1	2	personality
impotent	-1	-2	strong	1	2	personality
indigent	-1	-2	opulent	1	2	personality
indigent	-1	-2	well-to-do	1	2	personality
indirect	-1	-2	direct	1	2	personality
inelegant	-1	-2	elegant	1	2	personality
irresolute	-1	-2	resolute	1	2	personality
jellyfish	-1	-2	stalwart	1	2	personality
lily-livered	-1	-2	daring	1	2	personality
lily-livered	-1	-2	dauntless	1	2	personality
lily-livered	-1	-2	doughty	1	2	personality
lily-livered	-1	-2	greathearted	1	2	personality
lily-livered	-1	-2	lionhearted	1	2	personality
lily-livered	-1	-2	stalwart	1	2	personality
lily-livered	-1	-2	stouthearted	1	2	personality
lily-livered	-1	-2	valorous	1	2	personality
needful	-1	-2	opulent	1	2	personality
needful	-1	-2	well-to-do	1	2	personality
needy	-1	-2	opulent	1	2	personality
needy	-1	-2	well-to-do	1	2	personality
nonresilient	-1	-2	resilient	1	2	personality
pathetic	-1	-2	a-ok	1	2	personality
pathetic	-1	-2	a1	1	2	personality
pathetic	-1	-2	admirable	1	2	personality
pathetic	-1	-2	blue-chip	1	2	personality
pathetic	-1	-2	blue-ribbon	1	2	personality
pathetic	-1	-2	bonny	1	2	personality
pathetic	-1	-2	choice	1	2	personality
pathetic	-1	-2	crackerjack	1	2	personality
pathetic	-1	-2	dandy	1	2	personality
pathetic	-1	-2	dynamite	1	2	personality
pathetic	-1	-2	fab	1	2	personality
pathetic	-1	-2	fantabulous	1	2	personality
pathetic	-1	-2	fine	1	2	personality
pathetic	-1	-2	first-class	1	2	personality
pathetic	-1	-2	first-rate	1	2	personality
pathetic	-1	-2	five-star	1	2	personality
pathetic	-1	-2	four-star	1	2	personality
pathetic	-1	-2	grand	1	2	personality
pathetic	-1	-2	groovy	1	2	personality
pathetic	-1	-2	heavenly	1	2	personality
pathetic	-1	-2	high-class	1	2	personality
pathetic	-1	-2	jim-dandy	1	2	personality
pathetic	-1	-2	majestic	1	2	personality
pathetic	-1	-2	marvelous	1	2	personality
pathetic	-1	-2	nifty	1	2	personality
pathetic	-1	-2	number one	1	2	personality
pathetic	-1	-2	numero uno	1	2	personality
pathetic	-1	-2	out-of-sight	1	2	personality
pathetic	-1	-2	par excellence	1	2	personality
pathetic	-1	-2	peachy	1	2	personality
pathetic	-1	-2	peachy keen	1	2	personality
pathetic	-1	-2	quality	1	2	personality
pathetic	-1	-2	slick	1	2	personality
pathetic	-1	-2	stellar	1	2	personality
pathetic	-1	-2	tip-top	1	2	personality
pathetic	-1	-2	top	1	2	personality
pathetic	-1	-2	top-notch	1	2	personality
pathetic	-1	-2	top-of-the-line	1	2	personality
pathetic	-1	-2	top-shelf	1	2	personality
pathetic	-1	-2	unsurpassed	1	2	personality
poltroon	-1	-2	daring	1	2	personality
poltroon	-1	-2	dauntless	1	2	personality
poltroon	-1	-2	doughty	1	2	personality
poltroon	-1	-2	greathearted	1	2	personality
poltroon	-1	-2	lionhearted	1	2	personality
poltroon	-1	-2	stalwart	1	2	personality
poltroon	-1	-2	stouthearted	1	2	personality
poltroon	-1	-2	valorous	1	2	personality
poor-spirited	-1	-2	dauntless	1	2	personality
poor-spirited	-1	-2	doughty	1	2	personality
poor-spirited	-1	-2	greathearted	1	2	personality
poor-spirited	-1	-2	lionhearted	1	2	personality
poor-spirited	-1	-2	stalwart	1	2	personality
poor-spirited	-1	-2	stouthearted	1	2	personality
poor-spirited	-1	-2	valorous	1	2	personality
pusillanimous	-1	-2	daring	1	2	personality
pusillanimous	-1	-2	dauntless	1	2	personality
pusillanimous	-1	-2	doughty	1	2	personality
pusillanimous	-1	-2	greathearted	1	2	personality
pusillanimous	-1	-2	lionhearted	1	2	personality
pusillanimous	-1	-2	stalwart	1	2	personality
pusillanimous	-1	-2	stouthearted	1	2	personality
pusillanimous	-1	-2	valorous	1	2	personality
shy	-1	-2	bold	1	2	personality
spineless	-1	-2	brave	1	2	personality
spiritless	-1	-2	dauntless	1	2	personality
spiritless	-1	-2	doughty	1	2	personality
spiritless	-1	-2	greathearted	1	2	personality
spiritless	-1	-2	lionhearted	1	2	personality
spiritless	-1	-2	mettlesome	1	2	personality
spiritless	-1	-2	spunky	1	2	personality
spiritless	-1	-2	stalwart	1	2	personality
spiritless	-1	-2	stouthearted	1	2	personality
spiritless	-1	-2	valorous	1	2	personality
timid	-1	-2	audacious	1	2	personality
timorous	-1	-2	adventuresome	1	2	personality
timorous	-1	-2	daring	1	2	personality
timorous	-1	-2	dashing	1	2	personality
timorous	-1	-2	dauntless	1	2	personality
timorous	-1	-2	doughty	1	2	personality
timorous	-1	-2	greathearted	1	2	personality
timorous	-1	-2	lionhearted	1	2	personality
timorous	-1	-2	plucky	1	2	personality
timorous	-1	-2	stalwart	1	2	personality
timorous	-1	-2	stouthearted	1	2	personality
timorous	-1	-2	valorous	1	2	personality
timorous	-1	-2	venturesome	1	2	personality
timorous	-1	-2	venturous	1	2	personality
unadventurous	-1	-2	adventurous	1	2	personality
undistinguished	-1	-2	distinguished	1	2	personality
unheroic	-1	-2	heroic	1	2	personality
unimpressive	-1	-2	impressive	1	2	personality
uninspiring	-1	-2	inspiring	1	2	personality
unmasculine	-1	-2	manly	1	2	personality
unmasculine	-1	-2	virile	1	2	personality
unremarkable	-1	-2	remarkable	1	2	personality
unspirited	-1	-2	spirited	1	2	personality
weakling	-1	-2	stalwart	1	2	personality
wimpy	-1	-2	stalwart	1	2	personality
yellow	-1	-2	courageous	1	2	personality
bellyache	-1	-1	crow	1	1	behaviour
bitch	-1	-1	crow	1	1	behaviour
complain	-1	-1	crow	1	1	behaviour
crab	-1	-1	crow	1	1	behaviour
fuss	-1	-1	crow	1	1	behaviour
gripe	-1	-1	crow	1	1	behaviour
grizzle	-1	-1	crow	1	1	behaviour
grouch	-1	-1	crow	1	1	behaviour
grouse	-1	-1	crow	1	1	behaviour
growl	-1	-1	crow	1	1	behaviour
grumble	-1	-1	crow	1	1	behaviour
grump	-1	-1	crow	1	1	behaviour
murmur	-1	-1	crow	1	1	behaviour
mutter	-1	-1	crow	1	1	behaviour
nag	-1	-1	crow	1	1	behaviour
repine	-1	-1	crow	1	1	behaviour
whine	-1	-1	crow	1	1	behaviour
agitation	-1	-1	peace	1	1	emotion
alarm	-1	-1	calmness	1	1	emotion
anxiety	-1	-1	serenity	1	1	emotion
concern	-1	-1	unconcern	1	1	emotion
diffidence	-1	-1	self-assurance	1	1	emotion
diffidence	-1	-1	self-confidence	1	1	emotion
disbelief	-1	-1	belief	1	1	emotion
discomfort	-1	-1	comfort	1	1	emotion
discomposure	-1	-1	composure	1	1	emotion
discontent	-1	-1	satisfaction	1	1	emotion
discontentedness	-1	-1	contentedness	1	1	emotion
disease	-1	-1	health	1	1	emotion
dissatisfaction	-1	-1	satisfaction	1	1	emotion
distress	-1	-1	comfort	1	1	emotion
doubt	-1	-1	confidence	1	1	emotion
inadequacy	-1	-1	adequacy	1	1	emotion
incertitude	-1	-1	certitude	1	1	emotion
incompleteness	-1	-1	completeness	1	1	emotion
inconclusiveness	-1	-1	conclusiveness	1	1	emotion
indecision	-1	-1	decision	1	1	emotion
indignity	-1	-1	dignity	1	1	emotion
ineffectiveness	-1	-1	effectiveness	1	1	emotion
inefficacy	-1	-1	efficacy	1	1	emotion
inelegance	-1	-1	elegance	1	1	emotion
inhibition	-1	-1	disinhibition	1	1	emotion
insecurity	-1	-1	security	1	1	emotion
restlessness	-1	-1	restfulness	1	1	emotion
self-doubt	-1	-1	self-assuredness	1	1	emotion
self-doubt	-1	-1	self-trust	1	1	emotion
unawareness	-1	-1	awareness	1	1	emotion
uncertainty	-1	-1	assurance	1	1	emotion
uncertainty	-1	-1	certainty	1	1	emotion
unease	-1	-1	ease	1	1	emotion
uneasiness	-1	-1	easiness	1	1	emotion
unfitness	-1	-1	fitness	1	1	emotion
unfit	-1	0	fit	1	0	personality
agitated	-1	-1	calm	1	1	personality
agitated	-1	-1	unagitated	1	1	personality
bothered	-1	-1	unbothered	1	1	personality
concerned	-1	-1	unconcerned	1	1	personality
diffident	-1	-1	self-assured	1	1	personality
diffident	-1	-1	self-confident	1	1	personality
discomposed	-1	-1	composed	1	1	personality
discontent	-1	-1	content	1	1	personality
discontented	-1	-1	contented	1	1	personality
dissatisfied	-1	-1	satisfied	1	1	personality
disturbed	-1	-1	undisturbed	1	1	personality
doubtful	-1	-1	assured	1	1	personality
doubtful	-1	-1	confident	1	1	personality
embarrassed	-1	-1	unembarrassed	1	1	personality
fallible	-1	-1	infallible	1	1	personality
flustered	-1	-1	unflustered	1	1	personality
guilty	-1	-1	innocent	1	1	personality
incomplete	-1	-1	complete	1	1	personality
incorrect	-1	-1	correct	1	1	personality
indecisive	-1	-1	decisive	1	1	personality
indefinite	-1	-1	definite	1	1	personality
ineffective	-1	-1	effective	1	1	personality
ineffectual	-1	-1	effectual	1	1	personality
inefficacious	-1	-1	efficacious	1	1	personality
inhibited	-1	-1	disinhibited	1	1	personality
inhibited	-1	-1	uninhibited	1	1	personality
insecure	-1	-1	secure	1	1	personality
jumpy	-1	-1	relaxed	1	1	personality
nervous	-1	-1	relaxed	1	1	personality
nervy	-1	-1	relaxed	1	1	personality
perturbed	-1	-1	unperturbed	1	1	personality
reluctant	-1	-1	ready	1	1	personality
restless	-1	-1	peaceful	1	1	personality
restless	-1	-1	restful	1	1	personality
ruffled	-1	-1	unruffled	1	1	personality
rushed	-1	-1	unrushed	1	1	personality
subdued	-1	-1	unsubdued	1	1	personality
tense	-1	-1	relaxed	1	1	personality
troubled	-1	-1	untroubled	1	1	personality
unassured	-1	-1	assured	1	1	personality
uncertain	-1	-1	assured	1	1	personality
uncertain	-1	-1	certain	1	1	personality
uncertain	-1	-1	secure	1	1	personality
uncomfortable	-1	-1	comfortable	1	1	personality
unconfident	-1	-1	confident	1	1	personality
unconvinced	-1	-1	convinced	1	1	personality
unconvincing	-1	-1	convincing	1	1	personality
unexpressive	-1	-1	expressive	1	1	personality
unpeaceful	-1	-1	peaceful	1	1	personality
unpersuasive	-1	-1	persuasive	1	1	personality
unrelaxed	-1	-1	relaxed	1	1	personality
unsatisfied	-1	-1	satisfied	1	1	personality
unsettled	-1	-1	settled	1	1	personality
unsuccessful	-1	-1	successful	1	1	personality
unsure	-1	-1	sure	1	1	personality
unvalued	-1	-1	valued	1	1	personality
unwanted	-1	-1	wanted	1	1	personality
unwell	-1	-1	well	1	1	personality
unworthy	-1	-1	worthy	1	1	personality
upset	-1	-1	calm	1	1	personality
uptight	-1	-1	laid-back	1	1	personality
wavering	-1	-1	unwavering	1	1	personality
worried	-1	-1	unworried	1	1	personality
demote	-1	0	elevate	1	0	behaviour
depart	-1	0	remain	1	0	behaviour
discontinue	-1	0	continue	1	0	behaviour
dissipate	-1	0	accumulate	1	0	behaviour
forget	-1	0	recall	1	0	behaviour
forget	-1	0	remember	1	0	behaviour
ignore	-1	0	attend	1	0	behaviour
ignore	-1	0	observe	1	0	behaviour
invalidation	-1	0	validation	1	0	behaviour
leave	-1	0	stay	1	0	behaviour
neglect	-1	0	attend	1	0	behaviour
neglect	-1	0	heed	1	0	behaviour
nonattendance	-1	0	attendance	1	0	behaviour
carelessness	-1	0	carefulness	1	0	emotion
changeableness	-1	0	unchangeableness	1	0	emotion
complication	-1	0	simplicity	1	0	emotion
discontinuity	-1	0	continuity	1	0	emotion
disparity	-1	0	parity	1	0	emotion
inaccuracy	-1	0	accuracy	1	0	emotion
incoherence	-1	0	coherence	1	0	emotion
incomprehension	-1	0	comprehension	1	0	emotion
inconsistency	-1	0	consistency	1	0	emotion
inconstancy	-1	0	constancy	1	0	emotion
indecorum	-1	0	decorum	1	0	emotion
inequality	-1	0	equality	1	0	emotion
inequity	-1	0	equity	1	0	emotion
inexactitude	-1	0	exactitude	1	0	emotion
injustice	-1	0	justice	1	0	emotion
instability	-1	0	stability	1	0	emotion
irregularity	-1	0	regularity	1	0	emotion
irrelevance	-1	0	relevance	1	0	emotion
negligence	-1	0	conscientiousness	1	0	emotion
nonconformity	-1	0	conformity	1	0	emotion
thoughtlessness	-1	0	thoughtfulness	1	0	emotion
transience	-1	0	permanence	1	0	emotion
unbalance	-1	0	balance	1	0	emotion
unconventionality	-1	0	conventionality	1	0	emotion
unevenness	-1	0	evenness	1	0	emotion
unfamiliarity	-1	0	familiarity	1	0	emotion
unreasonableness	-1	0	reasonableness	1	0	emotion
unsteadiness	-1	0	steadiness	1	0	emotion
untidiness	-1	0	tidiness	1	0	emotion
untrustworthiness	-1	0	trustworthiness	1	0	emotion
ambiguous	-1	0	unambiguous	1	0	personality
ambivalent	-1	0	unambivalent	1	0	personality
awkward	-1	0	graceful	1	0	personality
careless	-1	0	careful	1	0	personality
changeable	-1	0	unchangeable	1	0	personality
changeful	-1	0	changeless	1	0	personality
cluttered	-1	0	uncluttered	1	0	personality
complicated	-1	0	uncomplicated	1	0	personality
confused	-1	0	unconfused	1	0	personality
constrained	-1	0	unconstrained	1	0	personality
damaged	-1	0	undamaged	1	0	personality
dirty	-1	0	clean	1	0	personality
disordered	-1	0	ordered	1	0	personality
disorderly	-1	0	neat	1	0	personality
disorderly	-1	0	orderly	1	0	personality
disorganized	-1	0	organized	1	0	personality
disoriented	-1	0	oriented	1	0	personality
distracted	-1	0	undistracted	1	0	personality
equivocal	-1	0	unequivocal	1	0	personality
erratic	-1	0	regular	1	0	personality
fazed	-1	0	unfazed	1	0	personality
flawed	-1	0	unblemished	1	0	personality
funny	-1	0	unfunny	1	0	personality
heedless	-1	0	heedful	1	0	personality
illogical	-1	0	logical	1	0	personality
inaccessible	-1	0	accessible	1	0	personality
inaccurate	-1	0	accurate	1	0	personality
inadequate	-1	0	adequate	1	0	personality
inapproachable	-1	0	approachable	1	0	personality
inarticulate	-1	0	articulate	1	0	personality
inattentive	-1	0	attentive	1	0	personality
inaudible	-1	0	audible	1	0	personality
inauthentic	-1	0	authentic	1	0	personality
incoherent	-1	0	coherent	1	0	personality
incommunicative	-1	0	communicative	1	0	personality
incomprehensible	-1	0	comprehensible	1	0	personality
inconsiderate	-1	0	attentive	1	0	personality
inconsiderate	-1	0	considerate	1	0	personality
inconsiderate	-1	0	thoughtful	1	0	personality
inconsistent	-1	0	consistent	1	0	personality
indecent	-1	0	decent	1	0	personality
indistinct	-1	0	perspicuous	1	0	personality
invisible	-1	0	visible	1	0	personality
irregular	-1	0	regular	1	0	personality
lax	-1	0	rigorous	1	0	personality
mysterious	-1	0	straightforward	1	0	personality
nonconformist	-1	0	conformist	1	0	personality
nonconventional	-1	0	conventional	1	0	personality
nontraditional	-1	0	traditional	1	0	personality
obscure	-1	0	clear	1	0	personality
obscure	-1	0	transparent	1	0	personality
odd	-1	0	normal	1	0	personality
odd	-1	0	ordinary	1	0	personality
opaque	-1	0	transparent	1	0	personality
peculiar	-1	0	normal	1	0	personality
peculiar	-1	0	ordinary	1	0	personality
private	-1	0	open	1	0	personality
remote	-1	0	near	1	0	personality
reserved	-1	0	unreserved	1	0	personality
restrained	-1	0	unrestrained	1	0	personality
strange	-1	0	familiar	1	0	personality
systematic	-1	0	unsystematic	1	0	personality
tarnished	-1	0	untarnished	1	0	personality
thoughtless	-1	0	thoughtful	1	0	personality
unacceptable	-1	0	acceptable	1	0	personality
unapproachable	-1	0	approachable	1	0	personality
unaware	-1	0	aware	1	0	personality
unbalanced	-1	0	balanced	1	0	personality
unbalanced	-1	0	stable	1	0	personality
unbusinesslike	-1	0	businesslike	1	0	personality
unclean	-1	0	clean	1	0	personality
unclear	-1	0	clear	1	0	personality
uncommon	-1	0	common	1	0	personality
uncommunicative	-1	0	communicative	1	0	personality
unconventional	-1	0	conventional	1	0	personality
unequal	-1	0	equal	1	0	personality
uneven	-1	0	even	1	0	personality
unfamiliar	-1	0	familiar	1	0	personality
unforthcoming	-1	0	forthcoming	1	0	personality
ungroomed	-1	0	groomed	1	0	personality
unhygienic	-1	0	hygienic	1	0	personality
unkempt	-1	0	kempt	1	0	personality
unknown	-1	0	known	1	0	personality
unneighbourly	-1	0	neighbourly	1	0	personality
unorthodox	-1	0	orthodox	1	0	personality
unpredictable	-1	0	predictable	1	0	personality
unpresentable	-1	0	presentable	1	0	personality
unpunctual	-1	0	punctual	1	0	personality
unreachable	-1	0	reachable	1	0	personality
unrealistic	-1	0	realistic	1	0	personality
unreasonable	-1	0	reasonable	1	0	personality
unreceptive	-1	0	receptive	1	0	personality
unreflective	-1	0	reflective	1	0	personality
unresponsive	-1	0	responsive	1	0	personality
unsatisfactory	-1	0	satisfactory	1	0	personality
unscrupulous	-1	0	scrupulous	1	0	personality
unstable	-1	0	stable	1	0	personality
unsteady	-1	0	steady	1	0	personality
unstraightforward	-1	0	straightforward	1	0	personality
untalkative	-1	0	talkative	1	0	personality
unthoughtful	-1	0	thoughtful	1	0	personality
untidy	-1	0	neat	1	0	personality
untidy	-1	0	orderly	1	0	personality
untidy	-1	0	tidy	1	0	personality
unusual	-1	0	usual	1	0	personality
unvocal	-1	0	vocal	1	0	personality
unwelcoming	-1	0	welcoming	1	0	personality
vague	-1	0	unequivocal	1	0	personality
weird	-1	0	ordinary	1	0	personality
agitate	-1	1	settle	1	-1	behaviour
ban	-1	1	permit	1	-1	behaviour
contradict	-1	1	agree	1	-1	behaviour
convict	-1	1	exonerate	1	-1	behaviour
deny	-1	1	allow	1	-1	behaviour
deny	-1	1	concede	1	-1	behaviour
differ	-1	1	agree	1	-1	behaviour
disagree	-1	1	agree	1	-1	behaviour
disagree	-1	1	concur	1	-1	behaviour
disallow	-1	1	allow	1	-1	behaviour
discredit	-1	1	confirm	1	-1	behaviour
dissent	-1	1	agree	1	-1	behaviour
dissent	-1	1	assent	1	-1	behaviour
dissent	-1	1	consent	1	-1	behaviour
encumber	-1	1	aid	1	-1	behaviour
hinder	-1	1	aid	1	-1	behaviour
hinder	-1	1	encourage	1	-1	behaviour
impede	-1	1	facilitate	1	-1	behaviour
inflame	-1	1	mollify	1	-1	behaviour
inflame	-1	1	pacify	1	-1	behaviour
prevent	-1	1	allow	1	-1	behaviour
prevent	-1	1	let	1	-1	behaviour
refuse	-1	1	grant	1	-1	behaviour
reject	-1	1	accept	1	-1	behaviour
veto	-1	1	approve	1	-1	behaviour
withhold	-1	1	give	1	-1	behaviour
anger	-1	1	pleasure	1	-1	emotion
disagreement	-1	1	agreement	1	-1	emotion
disapproval	-1	1	approval	1	-1	emotion
dishonesty	-1	1	honesty	1	-1	emotion
displeasure	-1	1	pleasure	1	-1	emotion
guilefulness	-1	1	guilelessness	1	-1	emotion
impatience	-1	1	patience	1	-1	emotion
impertinence	-1	1	politeness	1	-1	emotion
inconvenience	-1	0	convenience	1	0	emotion
indiscretion	-1	1	discretion	1	-1	emotion
inflexibility	-1	1	flexibility	1	-1	emotion
insincerity	-1	1	sincerity	1	-1	emotion
insolence	-1	1	politeness	1	-1	emotion
non-acceptance	-1	1	acceptance	1	-1	emotion
rudeness	-1	1	courtesy	1	-1	emotion
unhelpfulness	-1	1	helpfulness	1	-1	emotion
unwillingness	-1	1	willingness	1	-1	emotion
abrasive	-1	1	nonabrasive	1	-1	personality
aggressive	-1	1	non-aggressive	1	-1	personality
aggressive	-1	1	nonaggressive	1	-1	personality
biased	-1	1	unbiased	1	-1	personality
combatant	-1	1	non-combatant	1	-1	personality
combative	-1	1	non-combative	1	-1	personality
competitive	-1	1	non-competitive	1	-1	personality
competitive	-1	1	uncompetitive	1	-1	personality
complaining	-1	1	uncomplaining	1	-1	personality
controversial	-1	1	noncontroversial	1	-1	personality
controversial	-1	1	uncontroversial	1	-1	personality
critical	-1	1	uncritical	1	-1	personality
deceptive	-1	1	nondeceptive	1	-1	personality
dishonest	-1	1	honest	1	-1	personality
disingenuous	-1	1	ingenuous	1	-1	personality
envious	-1	1	unenvious	1	-1	personality
fussy	-1	1	unfussy	1	-1	personality
guileful	-1	1	guileless	1	-1	personality
hurried	-1	1	unhurried	1	-1	personality
impatient	-1	1	forbearing	1	-1	personality
inflexible	-1	1	flexible	1	-1	personality
intemperate	-1	1	temperate	1	-1	personality
irresponsible	-1	1	responsible	1	-1	personality
judgmental	-1	1	nonjudgmental	1	-1	personality
non-flexible	-1	1	flexible	1	-1	personality
nonadaptive	-1	1	adaptive	1	-1	personality
partisan	-1	1	non-partisan	1	-1	personality
quarrelsome	-1	1	peaceable	1	-1	personality
shady	-1	1	honest	1	-1	personality
suspecting	-1	1	unsuspecting	1	-1	personality
unaccommodating	-1	1	accommodating	1	-1	personality
unaccountable	-1	1	accountable	1	-1	personality
unadaptable	-1	1	adaptable	1	-1	personality
unalterable	-1	1	alterable	1	-1	personality
unconsidered	-1	1	considered	1	-1	personality
undisciplined	-1	1	disciplined	1	-1	personality
unhelpful	-1	1	helpful	1	-1	personality
unmannered	-1	1	mannered	1	-1	personality
unresponsible	-1	1	responsible	1	-1	personality
untamed	-1	1	tame	1	-1	personality
unwilling	-1	1	willing	1	-1	personality
defy	-1	2	obey	1	-2	behaviour
disobey	-1	2	comply	1	-2	behaviour
disobey	-1	2	obey	1	-2	behaviour
prohibition	-1	2	authorization	1	-2	behaviour
prohibition	-1	2	sanction	1	-2	behaviour
punish	-1	2	excuse	1	-2	behaviour
punish	-1	2	pardon	1	-2	behaviour
rebel	-1	2	obey	1	-2	behaviour
resist	-1	2	submit	1	-2	behaviour
resist	-1	2	yield	1	-2	behaviour
suppress	-1	2	release	1	-2	behaviour
arrogance	-1	2	humility	1	-2	emotion
arrogance	-1	2	modesty	1	-2	emotion
artfulness	-1	1	artlessness	1	-1	emotion
conceit	-1	2	humility	1	-2	emotion
conceit	-1	2	modesty	1	-2	emotion
defiance	-1	2	submission	1	-2	emotion
disobedience	-1	2	obedience	1	-2	emotion
egotism	-1	2	modesty	1	-2	emotion
haughtiness	-1	2	modesty	1	-2	emotion
insubordination	-1	2	subordination	1	-2	emotion
non-compliance	-1	2	compliance	1	-2	emotion
pomposity	-1	2	humility	1	-2	emotion
pomposity	-1	2	modesty	1	-2	emotion
pretentiousness	-1	2	unpretentiousness	1	-2	emotion
pride	-1	2	humility	1	-2	emotion
pride	-1	2	modesty	1	-2	emotion
resistance	-1	2	nonresistance	1	-2	emotion
selfishness	-1	2	unselfishness	1	-2	emotion
vanity	-1	2	modesty	1	-2	emotion
arrogant	-1	2	humble	1	-2	personality
arrogant	-1	2	unarrogant	1	-2	personality
assuming	-1	2	unassuming	1	-2	personality
authoritarian	-1	2	lenient	1	-2	personality
belligerent	-1	2	non-belligerent	1	-2	personality
conceited	-1	2	modest	1	-2	personality
demanding	-1	2	undemanding	1	-2	personality
disobedient	-1	2	obedient	1	-2	personality
dogmatic	-1	2	undogmatic	1	-2	personality
egoistic	-1	2	selfless	1	-2	personality
extravagant	-1	2	moderate	1	-2	personality
flashy	-1	2	unflashy	1	-2	personality
haughty	-1	2	humble	1	-2	personality
imperious	-1	2	meek	1	-2	personality
indiscreet	-1	2	discreet	1	-2	personality
insubordinate	-1	2	subordinate	1	-2	personality
intractable	-1	2	tractable	1	-2	personality
intrusive	-1	2	unintrusive	1	-2	personality
judgemental	-1	2	non-judgemental	1	-2	personality
lofty	-1	2	modest	1	-2	personality
loud	-1	2	quiet	1	-2	personality
non-compliant	-1	2	compliant	1	-2	personality
noncompliant	-1	2	compliant	1	-2	personality
obstinate	-1	2	amenable	1	-2	personality
obtrusive	-1	2	unobtrusive	1	-2	personality
ostentatious	-1	2	unostentatious	1	-2	personality
pompous	-1	2	modest	1	-2	personality
presuming	-1	2	unpresuming	1	-2	personality
pretentious	-1	2	unpretentious	1	-2	personality
proud	-1	2	humble	1	-2	personality
rebellious	-1	2	compliant	1	-2	personality
resistant	-1	2	nonresistant	1	-2	personality
resistant	-1	2	unresistant	1	-2	personality
rigid	-1	2	lenient	1	-2	personality
selfish	-1	2	unselfish	1	-2	personality
strict	-1	2	lenient	1	-2	personality
unamenable	-1	2	amenable	1	-2	personality
unbending	-1	2	bending	1	-2	personality
uncompromising	-1	2	compromising	1	-2	personality
uncontrollable	-1	2	controllable	1	-2	personality
uncontrolled	-1	2	controlled	1	-2	personality
ungovernable	-1	2	governable	1	-2	personality
unmalleable	-1	2	malleable	1	-2	personality
unmanageable	-1	2	manageable	1	-2	personality
unmovable	-1	2	movable	1	-2	personality
unpersuadable	-1	2	persuadable	1	-2	personality
unpliable	-1	2	pliable	1	-2	personality
unruly	-1	2	ruly	1	-2	personality
unyielding	-1	2	yielding	1	-2	personality
wayward	-1	2	docile	1	-2	personality
wilful	-1	2	biddable	1	-2	personality
wilful	-1	2	docile	1	-2	personality
deteriorate	0	-2	improve	0	2	behaviour
apathy	0	-2	enthusiasm	0	2	emotion
fruitlessness	0	-2	fruitfulness	0	2	emotion
incuriousness	0	-2	curiousness	0	2	emotion
inertia	0	-2	drive	0	2	emotion
lethargy	0	-2	energy	0	2	emotion
sluggishness	0	-2	energy	0	2	emotion
stupidity	0	-2	brilliance	0	2	emotion
stupidity	0	-2	cleverness	0	2	emotion
stupidity	0	-2	intelligence	0	2	emotion
vulnerability	0	-2	invulnerability	0	2	emotion
apathetic	0	-2	keen	0	2	personality
bland	0	-2	sharp	0	2	personality
brainless	0	-2	clever	0	2	personality
brainless	0	-2	intelligent	0	2	personality
colourless	0	-2	colourful	0	2	personality
fragile	-1	-2	strong	1	2	personality
inartistic	0	-2	artistic	0	2	personality
incurious	0	-2	curious	0	2	personality
languid	0	-2	energetic	0	2	personality
naive	-2	0	sophisticated	2	0	personality
nonassertive	0	-2	assertive	0	2	personality
nonintellectual	0	-2	intellectual	0	2	personality
oafish	0	-2	smart	0	2	personality
primitive	0	-2	advanced	0	2	personality
silly	-2	0	wise	2	0	personality
sleepy	0	-2	alert	0	2	personality
slow	0	-2	fast	0	2	personality
slow	0	-2	lively	0	2	personality
slow	0	-2	quick	0	2	personality
slow	0	-2	smart	0	2	personality
sluggish	0	-2	vigorous	0	2	personality
stupid	0	-2	brilliant	0	2	personality
stupid	0	-2	clever	0	2	personality
stupid	0	-2	keen	0	2	personality
stupid	0	-2	sharp	0	2	personality
stupid	0	-2	smart	0	2	personality
unambitious	0	-2	ambitious	0	2	personality
unartistic	0	-2	artistic	0	2	personality
unassertive	0	-2	assertive	0	2	personality
uncreative	0	-2	creative	0	2	personality
uncurious	0	-2	curious	0	2	personality
undetermined	0	-2	determined	0	2	personality
undiscerning	-2	0	discerning	2	0	personality
unenergetic	0	-2	energetic	0	2	personality
unenterprising	0	-2	enterprising	0	2	personality
unexceptional	0	-2	exceptional	0	2	personality
unimaginative	0	-2	imaginative	0	2	personality
unintellectual	0	-2	intellectual	0	2	personality
unintelligent	0	-2	intelligent	0	2	personality
uninventive	0	-2	inventive	0	2	personality
unmotivated	0	-2	motivated	0	2	personality
unpractised	0	-2	practised	0	2	personality
unprofessional	0	-2	professional	0	2	personality
unscholarly	0	-2	scholarly	0	2	personality
unserious	0	-2	serious	0	2	personality
unskilful	0	-2	skilful	0	2	personality
untalented	0	-2	talented	0	2	personality
untrained	0	-2	trained	0	2	personality
vulnerable	0	-2	invulnerable	0	2	personality
delay	0	-1	hasten	0	1	behaviour
inaction	0	-1	action	0	1	behaviour
inactivity	0	-1	activity	0	1	behaviour
nonperformance	0	-1	performance	0	1	behaviour
disinclination	0	-1	inclination	0	1	emotion
disinterest	0	-1	interest	0	1	emotion
disorganization	0	-1	organization	0	1	emotion
idleness	0	-1	industry	0	1	emotion
inability	0	-1	ability	0	1	emotion
incapability	0	-1	capability	0	1	emotion
incapacity	0	-1	capacity	0	1	emotion
incompetence	0	-1	competence	0	1	emotion
incompetency	0	-1	competency	0	1	emotion
indirection	0	-1	direction	0	1	emotion
inefficiency	0	-1	efficiency	0	1	emotion
laziness	0	-1	industriousness	0	1	emotion
purposelessness	0	-1	purposefulness	0	1	emotion
unproductiveness	0	-1	productiveness	0	1	emotion
asleep	0	-1	awake	0	1	personality
asleep	0	-1	wakeful	0	1	personality
disengaged	-2	0	engaged	2	0	personality
disinterested	0	-1	interested	0	1	personality
drowsy	0	-1	wakeful	0	1	personality
fruitless	0	-1	fruitful	0	1	personality
idle	0	-1	busy	0	1	personality
inactive	0	-1	active	0	1	personality
incapable	0	-1	capable	0	1	personality
incompetent	0	-1	competent	0	1	personality
indiscriminate	0	-1	discriminate	0	1	personality
inefficient	0	-1	efficient	0	1	personality
inept	0	-1	competent	0	1	personality
inexact	0	-1	exact	0	1	personality
listless	0	-1	sprightly	0	1	personality
non-technical	0	-1	technical	0	1	personality
nonprogressive	0	-1	progressive	0	1	personality
purposeless	0	-1	purposeful	0	1	personality
somnolent	0	-1	insomnolent	0	1	personality
tired	0	-1	fresh	0	1	personality
unconscientious	-1	0	conscientious	1	0	personality
undeveloped	0	-1	developed	0	1	personality
unenlightened	0	-1	enlightened	0	1	personality
unenthused	0	-1	enthused	0	1	personality
unenthusiastic	0	-1	enthusiastic	0	1	personality
unfocused	0	-1	focused	0	1	personality
unfocussed	0	-1	focussed	0	1	personality
unfruitful	0	-1	fruitful	0	1	personality
uninspired	0	-1	inspired	0	1	personality
uninterested	0	-1	interested	0	1	personality
unobservant	-1	0	observant	1	0	personality
unoccupied	0	-1	occupied	0	1	personality
unprepared	-1	0	prepared	1	0	personality
unproductive	0	-1	productive	0	1	personality
unrehearsed	-1	0	rehearsed	1	0	personality
unstructured	-1	0	structured	1	0	personality
unstudied	0	-1	studied	0	1	personality
unthinking	0	-1	thinking	0	1	personality
unwary	0	-1	wary	0	1	personality
wearied	0	-1	unwearied	0	1	personality
detach	-2	0	attach	2	0	behaviour
exit	-2	0	enter	2	0	behaviour
unsound	-2	0	sound	2	0	personality
denigrate	-2	1	extol	2	-1	behaviour
displease	-2	1	please	2	-1	behaviour
enrage	-2	1	please	2	-1	behaviour
filthy	-2	1	spotless	2	-1	personality
infuriate	-2	1	please	2	-1	behaviour
parochial	-2	1	broad-minded	2	-1	personality
pornographic	-2	1	wholesome	2	-1	personality
reprehensible	-2	1	irreproachable	2	-1	personality
small-minded	-2	1	broad-minded	2	-1	personality
small-minded	-2	1	open-minded	2	-1	personality
wickedness	-2	2	righteousness	2	-2	emotion
backward	-1	-1	forward	1	1	personality
hesitation	-1	-1	resolution	1	1	emotion
abnormal	-1	0	typical	1	0	personality
abstract	0	2	concrete	0	-2	personality
affected	-1	0	genuine	1	0	personality
affected	-1	0	natural	1	0	personality
affected	-1	0	unaffected	1	0	personality
artificial	-1	0	genuine	1	0	personality
artificial	-1	0	natural	1	0	personality
askew	-1	0	straight	1	0	personality
atypical	-1	0	typical	1	0	personality
complicate	-1	0	simplify	1	0	behaviour
conceal	-1	0	disclose	1	0	behaviour
conceal	-1	0	reveal	1	0	behaviour
danger	-1	0	safety	1	0	emotion
decelerate	-1	0	accelerate	1	0	behaviour
disband	-1	0	assemble	1	0	behaviour
diverge	-1	0	converge	1	0	behaviour
impractical	-1	0	functional	1	0	personality
inattention	-1	0	attention	1	0	emotion
inattention	-1	0	concentration	1	0	emotion
meaningless	-1	0	meaningful	1	0	personality
misunderstand	-1	0	understand	1	0	behaviour
obscurity	-1	0	clarity	1	0	emotion
omit	-1	0	include	1	0	behaviour
scatter	-1	0	assemble	1	0	behaviour
scatter	-1	0	congregate	1	0	behaviour
scatter	-1	0	gather	1	0	behaviour
serpentine	-1	0	straight	1	0	personality
sporadic	-1	0	continuous	1	0	personality
squander	-1	0	conserve	1	0	behaviour
taciturn	-1	0	chatty	1	0	personality
tangle	-1	0	untangle	1	0	behaviour
temporary	-1	0	lasting	1	0	personality
unavailable	-1	0	available	1	0	personality
unresolved	-1	0	resolved	1	0	personality
variable	-1	0	invariable	1	0	personality
dissatisfy	-1	1	satisfy	1	-1	behaviour
enrage	-2	1	placate	2	-1	behaviour
inhibit	-1	1	assist	1	-1	behaviour
extravagance	-1	2	frugality	1	-2	emotion
collapse	-2	-2	success	2	2	behaviour
slump	-2	-2	soar	2	2	behaviour
bitter	-2	1	sweet	2	-1	personality
demean	-2	1	dignify	2	-1	behaviour
disprove	-2	1	validate	2	-1	behaviour
vulgarity	-2	1	gentility	2	-1	emotion
damaging	-2	1	benign	2	-1	personality
meanness	-2	2	generosity	2	-2	emotion
iniquity	-2	2	virtue	2	-2	emotion
asymmetry	-1	0	symmetry	1	0	emotion
confuse	-1	0	straighten	1	0	behaviour
different	-1	0	similar	1	0	personality
impermanent	-1	0	permanent	1	0	personality
antiquated	-1	0	current	1	0	personality
clumsiness	-1	0	nimbleness	1	0	emotion
clumsiness	-1	0	dexterity	1	0	emotion
clumsy	-1	0	nimble	1	0	personality
clumsy	-1	0	dexterous	1	0	personality
imprecise	-1	0	precise	1	0	personality
recede	-1	0	approach	1	0	behaviour
clumsy	-1	0	agile	1	0	personality
different	-1	0	alike	1	0	personality
question	-1	0	answer	1	0	behaviour
incautious	-1	0	cautious	1	0	personality
short-lived	-1	0	enduring	1	0	personality
faulty	-1	0	faultless	1	0	personality
transient	-1	0	permanent	1	0	personality
waste	-1	0	save	1	0	behaviour
varying	-1	0	unchanging	1	0	personality
outmoded	-1	0	fashionable	1	0	personality
unfashionable	-1	0	fashionable	1	0	personality
frivolous	-1	0	earnest	1	0	personality
aggravate	-1	1	assuage	1	-1	behaviour
aggravate	-1	1	mitigate	1	-1	behaviour
aggravate	-1	1	alleviate	1	-1	behaviour
aggravate	-1	1	soothe	1	-1	behaviour
punishment	-1	1	absolution	1	-1	behaviour
accuse	-1	1	absolve	1	-1	behaviour
incriminate	-1	1	absolve	1	-1	behaviour
lethargic	0	-1	dynamic	0	1	personality
sterile	0	-1	fertile	0	1	personality
lazy	0	-1	industrious	0	1	personality
slothful	0	-1	industrious	0	1	personality
incriminate	-1	1	vindicate	1	-1	behaviour
callow	-2	0	mature	2	0	personality
immature	-2	0	mature	2	0	personality
lunacy	-2	0	prudence	2	0	emotion
recklessness	-2	0	prudence	2	0	emotion
degrade	-2	1	ennoble	2	-1	behaviour
anxious	-1	-1	happy-go-lucky	1	1	personality
denial	-1	0	acknowledgement	1	0	behaviour
disadvantage	-1	0	advantage	1	0	behaviour
dishearten	-1	0	hearten	1	0	behaviour
haphazard	-1	0	methodical	1	0	personality
heterogeneous	-1	0	homogeneous	1	0	personality
imprudent	-1	0	prudent	1	0	personality
inexplicable	-1	0	explicable	1	0	personality
obfuscate	-1	0	clarify	1	0	behaviour
prodigal	-1	0	thrifty	1	0	personality
sadden	-1	0	gladden	1	0	behaviour
thriftless	-1	0	thrifty	1	0	personality
wasteful	-1	0	frugal	1	0	personality
wasteful	-1	0	thrifty	1	0	personality
wild	-1	1	domesticated	1	-1	personality
inconspicuous	0	-1	conspicuous	0	1	personality
verbose	0	-1	succinct	0	1	personality
wordy	0	-1	concise	0	1	personality
provincial	-2	0	cosmopolitan	2	0	personality
spendthrift	-1	0	economical	1	0	personality
spendthrift	-1	0	frugal	1	0	personality
drunkenness	-1	0	sobriety	1	0	emotion
antique	-1	0	modern	1	0	personality
bucolic	-1	0	urban	1	0	personality
dowdy	-1	0	stylish	1	0	personality
drowsiness	-1	0	wakefulness	1	0	emotion
drunk	-1	0	sober	1	0	personality
inebriated	-1	0	sober	1	0	personality
intoxicated	-1	0	sober	1	0	personality
tardiness	-1	0	timeliness	1	0	emotion
tipsy	-1	0	sober	1	0	personality
dally	0	-2	hurry	0	2	behaviour
amateurish	0	-2	ace	0	2	personality
lag	0	-2	hurry	0	2	behaviour
liberate	1	-1	confine	-1	1	behaviour
realist	1	0	dreamer	-1	0	personality
abhor	-2	2	cherish	2	-2	behaviour
abuse	-2	2	nurse	2	-2	behaviour
affliction	-2	-1	delight	2	1	emotion
airy-fairy	-1	0	matter-of-fact	1	0	personality
amateurish	0	-2	proficient	0	2	personality
ambiguousness	-1	0	clearness	1	0	emotion
amiss	-1	0	proper	1	0	personality
annoy	-1	1	gratify	1	-1	behaviour
annul	-1	0	restore	1	0	behaviour
annulment	-1	0	restoration	1	0	behaviour
anxious	-1	-1	tranquil	1	1	personality
anxiousness	-1	-1	tranquillity	1	1	emotion
apprehensiveness	-1	-1	peacefulness	1	1	emotion
ashen	0	-1	florid	0	1	personality
asinine	-2	0	sage	2	0	personality
atrociousness	-2	2	sympathy	2	-2	emotion
avoid	-1	0	meet	1	0	behaviour
backslide	-1	0	persevere	1	0	behaviour
bar	-1	1	tolerate	1	-1	behaviour
barbarous	-2	2	beneficent	2	-2	personality
bastard	-1	1	ok	1	-1	personality
be_beaten	0	-1	win	0	1	behaviour
beat	-2	2	nurture	2	-2	behaviour
bent	-1	1	law-abiding	1	-1	personality
betrayal	-1	1	fidelity	1	-1	emotion
bewildered	-1	0	clearheaded	1	0	personality
bigotry	-1	1	liberality	1	-1	emotion
birdbrained	0	-2	brainy	0	2	personality
bitterness	-2	1	magnanimity	2	-1	emotion
blackball	-1	1	ratify	1	-1	behaviour
blase	0	-1	excited	0	1	personality
bored	0	-1	absorbed	0	1	personality
boredom	0	-2	excitement	0	2	emotion
bossy	-1	2	submissive	1	-2	personality
brainlessness	0	-2	braininess	0	2	emotion
break-up	-2	0	merger	2	0	behaviour
brokenhearted	-2	-1	cheery	2	1	personality
brutality	-2	2	humaneness	2	-2	emotion
brute	-2	2	benignant	2	-2	personality
brutishness	-2	2	kindliness	2	-2	emotion
callous	-2	2	empathetic	2	-2	personality
capricious	-1	0	immutable	1	0	personality
capriciousness	-1	0	immutability	1	0	emotion
cede	-1	0	gain	1	0	behaviour
chaotic	-1	0	methodical	1	0	personality
cloak	-1	0	divulge	1	0	behaviour
coarseness	-2	1	genteelness	2	-1	emotion
cold	-2	0	warmhearted	2	0	personality
cold-hearted	-2	2	warm-hearted	2	-2	personality
coldheartedness	-2	2	warmheartedness	2	-2	emotion
confound	-1	1	verify	1	-1	behaviour
counteract	-1	0	enhance	1	0	behaviour
counterproductive	-1	-1	expedient	1	1	personality
cry	-2	-1	laugh	2	1	behaviour
dally	0	-2	dash	0	2	behaviour
deceptiveness	-1	1	forthrightness	1	-1	emotion
defamation	-2	1	commendation	2	-1	behaviour
defective	-1	0	flawless	1	0	personality
deficient	-1	0	passable	1	0	personality
dementia	-2	0	saneness	2	0	emotion
denounce	-2	1	endorse	2	-1	behaviour
departure	-1	0	return	1	0	behaviour
deplore	-2	-1	exult	2	1	behaviour
deprive	-1	1	satiate	1	-1	behaviour
despise	-2	2	revere	2	-2	behaviour
detached	-2	0	joined	2	0	personality
diffuse	0	-1	laconic	0	1	personality
dillydally	0	-1	race	0	1	behaviour
disappointment	-2	-1	glee	2	1	emotion
disconnect	-2	0	interconnect	2	0	behaviour
disconsolateness	-2	-1	felicity	2	1	emotion
discountenance	-1	0	countenance	1	0	behaviour
disfavour	-2	1	favour	2	-1	behaviour
disharmonize	-2	0	coordinate	2	0	behaviour
dishonor	-2	1	honor	2	-1	behaviour
dislodge	-1	0	lodge	1	0	behaviour
disqualify	-1	1	certify	1	-1	behaviour
dissociation	-2	0	liaison	2	0	behaviour
dither	0	-1	decide	0	1	behaviour
ditzy	-1	0	serious-minded	1	0	personality
dizzy	-1	0	sober	1	0	personality
dodginess	-1	0	reliability	1	0	emotion
doleful	-2	-1	gleeful	2	1	personality
domineering	-1	2	subservient	1	-2	personality
down	-2	-1	up	2	1	personality
downhearted	-2	-1	elated	2	1	personality
drag	0	-1	propel	0	1	behaviour
dreariness	-2	-1	gladsomeness	2	1	emotion
dreary	-2	-1	festive	2	1	personality
dumb	0	-2	sharp-witted	0	2	personality
edgy	-1	-1	collected	1	1	personality
enfeebled	0	-1	mighty	0	1	personality
evasive	-1	0	frank	1	0	personality
evasiveness	-1	1	candour	1	-1	emotion
fainthearted	-1	-2	hardy	1	2	personality
fallacious	-1	0	well-grounded	1	0	personality
fanciful	-1	0	down-to-earth	1	0	personality
far-fetched	-1	0	believable	1	0	personality
fatigue	0	-2	vigour	0	2	emotion
ferocity	-2	2	gentleness	2	-2	emotion
flaccid	0	-1	firm	0	1	personality
flippancy	-1	0	sobriety	1	0	emotion
flout	-2	1	follow	2	-1	behaviour
forbid	-1	2	authorize	1	-2	behaviour
frightening	-2	1	comforting	2	-1	personality
frigid	-1	0	fervid	1	0	personality
frustrate	-1	1	appease	1	-1	behaviour
gloominess	-2	-1	gladness	2	1	emotion
glum	-2	-1	merry	2	1	personality
green	0	-1	seasoned	0	1	personality
grumpy	-1	1	patient	1	-1	personality
half-hearted	0	-1	strong-minded	0	1	personality
halfhearted	0	-1	eager	0	1	personality
headstrong	-1	2	acquiescent	1	-2	personality
hebetude	0	-2	vigor	0	2	emotion
heterodox	-1	0	routine	1	0	personality
highly_strung	-1	-1	easy-going	1	1	personality
hit	-2	2	compliment	2	-2	behaviour
hostility	-2	2	warmth	2	-2	emotion
humiliate	-2	1	ennoble	2	-1	behaviour
humourless	-2	-1	jovial	2	1	personality
ignorance	-1	-1	understanding	1	1	emotion
ignorant	0	-1	knowing	0	1	personality
ill_will	-2	1	goodwill	2	-1	emotion
ill-mannered	-2	1	well_mannered	2	-1	personality
impenetrable	-1	0	understandable	1	0	personality
imperceptive	-2	0	perceptive	2	0	personality
imperiousness	-1	2	meekness	1	-2	emotion
impiety	-2	2	adoration	2	-2	emotion
impreciseness	-1	0	preciseness	1	0	emotion
imprecision	-1	0	precision	1	0	emotion
imprudence	-2	0	prudence	2	0	emotion
inappropriateness	-1	0	appropriateness	1	0	emotion
incredulous	-1	0	credible	1	0	personality
indisposition	-1	-1	wholesomeness	1	1	emotion
inexactness	-1	0	exactness	1	0	emotion
insensate	-2	2	feeling	2	-2	personality
insociable	-2	0	companionable	2	0	personality
ironhearted	-2	2	tenderhearted	2	-2	personality
irreligious	-2	1	devout	2	-1	personality
jeopardy	-1	0	secureness	1	0	emotion
jittery	-1	-1	unflappable	1	1	personality
jumbled	-1	0	shipshape	1	0	personality
kowtow	0	-1	rise	0	1	behaviour
lack	-1	-1	plenty	1	1	emotion
lackadaisical	0	-1	brisk	0	1	personality
lag	0	-2	bolt	0	2	behaviour
laggard	0	-1	swift	0	1	personality
lapse	-1	0	endure	1	0	behaviour
laze	0	-1	work	0	1	behaviour
licentiousness	-2	1	morality	2	-1	emotion
listlessness	0	-2	vitality	0	2	emotion
loaf	0	-1	toil	0	1	behaviour
loathing	-2	1	affection	2	-1	emotion
loftiness	-1	2	demureness	1	-2	emotion
long-winded	0	-1	pithy	0	1	personality
loutish	-2	1	well_behaved	2	-1	personality
malevolence	-2	2	charity	2	-2	emotion
maltreat	-2	2	coddle	2	-2	behaviour
mean-spirited	-2	1	magnanimous	2	-1	personality
miserableness	-2	-1	joyousness	2	1	emotion
misinterpret	-1	0	comprehend	1	0	behaviour
misperceive	-1	0	perceive	1	0	behaviour
mistreat	-2	2	cosset	2	-2	behaviour
muddled	-1	0	lucid	1	0	personality
narrow-mindedness	-1	1	broad-mindedness	1	-1	emotion
neglectfulness	-1	0	heedfulness	1	0	emotion
negligent	-1	0	vigilant	1	0	personality
obdurate	-1	2	pliant	1	-2	personality
obfuscate	-1	0	illuminate	1	0	behaviour
old-school	-1	0	modern	1	0	personality
one-dimensional	0	-1	deep	0	1	personality
opposite	-1	0	identical	1	0	personality
ostracize	-1	1	befriend	1	-1	behaviour
perturbation	-1	-1	equilibrium	1	1	emotion
pessimistic	-2	-1	auspicious	2	1	personality
pointless	-1	0	pertinent	1	0	personality
pridefulness	-1	2	humbleness	1	-2	emotion
prodigal	-1	0	frugal	1	0	personality
prohibit	-1	1	legalize	1	-1	behaviour
rancor	-2	1	attachment	2	-1	emotion
rebelliousness	-1	2	tractableness	1	-2	emotion
reservation	-1	-1	sureness	1	1	emotion
ruthlessness	-2	2	clemency	2	-2	emotion
saddened	-2	-1	joyous	2	1	personality
sadistic	-2	2	softhearted	2	-2	personality
scarceness	-1	-1	opulence	1	1	emotion
scepticism	-1	-1	conviction	1	1	emotion
secluded	-1	0	public	1	0	personality
secrecy	-1	0	transparency	1	0	emotion
secretive	-1	0	candid	1	0	personality
senselessness	-2	0	sensibleness	2	0	emotion
sever	-2	0	associate	2	0	behaviour
shakiness	-1	0	fixedness	1	0	emotion
shortsightedness	-1	0	farsightedness	1	0	emotion
sickness	-1	-1	wellness	1	1	emotion
simpleminded	-2	0	worldly-wise	2	0	personality
slander	-2	1	acclamation	2	-1	behaviour
slow-witted	0	-2	quick-witted	0	2	personality
speechless	-1	0	loquacious	1	0	personality
spend	-1	0	economize	1	0	behaviour
split_up	-2	0	combine	2	0	behaviour
splitting_up	-2	0	marriage	2	0	behaviour
step-down	-1	0	step-up	1	0	behaviour
subjugate	-1	1	liberate	1	-1	behaviour
sullen	-2	-1	blithe	2	1	personality
superficial	0	-1	significant	0	1	personality
tardy	0	-2	precocious	0	2	personality
tension	-1	-1	relaxation	1	1	emotion
thanklessness	-2	1	thankfulness	2	-1	emotion
trepidation	-1	-1	equanimity	1	1	emotion
truncate	-1	0	prolong	1	0	behaviour
undomesticated	-1	1	domesticated	1	-1	personality
unfavorable	-2	1	favorable	2	-1	personality
ungenteel	-2	1	genteel	2	-1	personality
unlucky	-2	0	favourable	2	0	personality
unreasoning	-1	0	reasoning	1	0	personality
unsoundness	-1	-1	soundness	1	1	emotion
vapid	0	-1	snappy	0	1	personality
verbose	0	-1	concise	0	1	personality
weary	0	-1	inexhaustible	0	1	personality
zestless	0	-1	zesty	0	1	personality
careworn	-1	-1	carefree	1	1	personality
dawdle	0	-1	run	0	1	behaviour
defeatist	-2	-2	optimistic	2	2	personality
despairing	-2	-2	optimistic	2	2	personality
dim	0	-2	bright	0	2	personality
disbelieve	-1	0	believe	1	0	behaviour
dull	0	-2	bright	0	2	personality
dullness	0	-2	keenness	0	2	emotion
exacerbate	-1	1	relieve	1	-1	behaviour
immobile	0	-1	mobile	0	1	personality
impeach	-1	1	acquit	1	-1	behaviour
impropriety	-1	0	propriety	1	0	emotion
indict	-1	1	acquit	1	-1	behaviour
leisurely	0	-1	rapid	0	1	personality
reticent	-1	0	garrulous	1	0	personality
shallow	0	-1	profound	0	1	personality
trivial	-1	-1	big	1	1	personality
uneasy	-1	-1	easy	1	1	personality
unfriendly	-2	0	friendly	2	0	personality
unguarded	0	-1	guarded	0	1	personality
desolation	-2	-2	intoxication	2	2	emotion
blues	-2	-1	blissfulness	2	1	emotion
calamity	-2	-1	blessedness	2	1	emotion
cast down	-2	-1	blissful	2	1	personality
despondence	-2	-1	blissfulness	2	1	emotion
disappointed	-2	-1	triumphant	2	1	personality
disconsolate	-2	-1	blissful	2	1	personality
dispiritedness	-2	-1	blissfulness	2	1	emotion
dolefulness	-2	-1	cheeriness	2	1	emotion
forlornness	-2	-1	blissfulness	2	1	emotion
gloomy	-2	-1	jolly	2	1	personality
glumness	-2	-1	blissfulness	2	1	emotion
heartsick	-2	-1	chipper	2	1	personality
heartsickness	-2	-1	blissfulness	2	1	emotion
low-spirited	-2	-1	high-spirited	2	1	personality
mournfulness	-2	-1	blissfulness	2	1	emotion
mourning	-2	-1	rejoicing	2	1	emotion
saturnine	-2	-1	blithesome	2	1	personality
sorriness	-2	-1	cheeriness	2	1	emotion
sorrowfulness	-2	-1	blissfulness	2	1	emotion
absurdity	-2	0	sageness	2	0	emotion
balminess	-2	0	sageness	2	0	emotion
breakup	-2	0	merging	2	0	behaviour
breakup	-2	0	connecting	2	0	behaviour
crackpot	-2	0	sagacious	2	0	personality
madness	-2	0	good_sense	2	0	emotion
segregate	-2	0	amalgamate	2	0	behaviour
animosity	-2	1	amity	2	-1	emotion
corruption	-2	1	purity	2	-1	emotion
ill-bred	-2	1	well_bred	2	-1	personality
affectless	-2	2	fervent	2	-2	personality
atrocious	-2	2	kindhearted	2	-2	personality
barbarousness	-2	2	beneficence	2	-2	emotion
brutish	-2	2	good-hearted	2	-2	personality
brutish	-2	2	kindhearted	2	-2	personality
case-hardened	-2	2	kindhearted	2	-2	personality
cold-blooded	-2	2	fervent	2	-2	personality
compassionless	-2	2	kindhearted	2	-2	personality
cruelness	-2	2	tenderheartedness	2	-2	emotion
hard-heartedness	-2	2	pity	2	-2	emotion
heartless	-2	2	good-hearted	2	-2	personality
manhandle	-2	2	mollycoddle	2	-2	behaviour
remorseless	-2	2	kindhearted	2	-2	personality
savagery	-2	2	beneficence	2	-2	emotion
disquiet	-1	-1	tranquility	1	1	emotion
gaucheness	-1	-1	aplomb	1	1	emotion
neurotic	-1	-1	level-headed	1	1	personality
unhealthiness	-1	-1	healthiness	1	1	emotion
untactful	-1	-1	tactful	1	1	personality
arbitrary	-1	0	democratic	1	0	personality
bohemian	-1	0	conservative	1	0	personality
break off	-1	0	persist	1	0	behaviour
break up	-1	0	rendezvous	1	0	behaviour
break_off	-1	0	maintain	1	0	behaviour
cease	-1	0	persist	1	0	behaviour
clueless	-1	0	conversant	1	0	personality
consume	-1	0	preserve	1	0	behaviour
desist	-1	0	persist	1	0	behaviour
disheveled	-1	0	well-groomed	1	0	personality
displace	-1	0	reinstate	1	0	behaviour
disproof	-1	0	witness	1	0	behaviour
emotionless	-1	0	ardent	1	0	personality
sloven	-1	0	prim	1	0	personality
slovenly	-1	0	meticulous	1	0	personality
worsen	-1	0	mend	1	0	behaviour
bonehead	0	-2	ultrasmart	0	2	personality
ineffectualness	0	-1	efficaciousness	0	1	emotion
inexperience	0	-1	proficiency	0	1	emotion
